# Supplementary material for: Design and development of exome capture sequencing for the domestic pig (Sus scrofa)
Source: BMC Genomics. 2014 Jul 3;15(1):550. doi: 10.1186/1471-2164-15-550 (PMC4099480; doi:10.1186/1471-2164-15-550)
Supplement: Supplementary file 1 — Additional file 1: Table S1: Additional ESTs not found in the genome. A list of EST accessions and descriptions which do not align to the current pig reference genome, but which represent important genes we have added to the capture. (XLSX 16 KB) [file 12864_2014_6242_MOESM1_ESM.xlsx]

## Sheet: OID40973_Sus_scrofa_additional_
SEQ_ID	ORIGINAL_FASTA_HEADER
BE236068_1	gi|9020786|gb|BE236068.1|BE236068 143734 MARC 1PIG Sus scrofa cDNA 5', mRNA sequence
BI401603_1	gi|15180664|gb|BI401603.1|BI401603 MI-P-CP0-nvo-h-11-0-UI.s1 MI-P-CP0 Sus scrofa cDNA clone MI-P-CP0-nvo-h-11-0-UI 3', mRNA sequence
CB483446_1	gi|29289832|gb|CB483446.1|CB483446 jns07_E04.r jns Sus scrofa cDNA 3', mRNA sequence
BP153612_1	gi|40403085|gb|BP153612.1|BP153612 BP153612 full-length enriched swine cDNA library, adult ovary Sus scrofa cDNA clone OVRM10077G12 5', mRNA sequence
BX671526_2	gi|113721559|gb|BX671526.2|BX671526 BX671526 Sus Scrofa library (scac) Sus scrofa cDNA clone scac0036.g.21 5prim, mRNA sequence
FS704759_1	gi|288240294|gb|FS704759.1|FS704759 FS704759 full-length enriched swine cDNA library, adult pituitary gland Sus scrofa cDNA clone PTG010001C09 5', mRNA sequence
X56094_1	gi|288523|emb|X56094.1| S.scrofa mRNA IGF2 for insulin-like-growth factor 2
AY762599_1	gi|54125562|gb|AY762599.1| Sus scrofa signal processing protein mRNA, partial cds
NM_001001649	gnl|UG|Ssc#S20445836 Sus scrofa cadherin 5, type 2 (vascular endothelium) (CDH5), mRNA /cds=p(122,2470) /gb=NM_001001649 /gi=48976064 /ug=Ssc.75 /len=3888
AK232889	gnl|UG|Ssc#S35167055 Sus scrofa mRNA, clone:LVRM10045H11, expressed in liver /gb=AK232889 /gi=115552684 /ug=Ssc.145 /len=1975
AK346858	gnl|UG|Ssc#S55318634 Sus scrofa mRNA, clone:MLN010066A10, expressed in mesenteric lymph nodes /gb=AK346858 /gi=288786250 /ug=Ssc.167 /len=936
NM_001024587	gnl|UG|Ssc#S25049780 Sus scrofa leptin receptor (LEPR), mRNA /cds=p(16,3513) /gb=NM_001024587 /gi=66793462 /ug=Ssc.263 /len=4050
CN158637	gnl|UG|Ssc#S19542541 947441 MARC 4PIG Sus scrofa cDNA 5', mRNA sequence /clone_end=5' /gb=CN158637 /gi=46173067 /ug=Ssc.432 /len=834
AK237832	gnl|UG|Ssc#S35172385 Sus scrofa mRNA, clone:SPL010103H03, expressed in spleen /gb=AK237832 /gi=115547450 /ug=Ssc.863 /len=1279
NM_001002817	gnl|UG|Ssc#S55318219 Sus scrofa fatty acid binding protein 4, adipocyte (FABP4), mRNA /cds=p(71,469) /gb=NM_001002817 /gi=257467616 /ug=Ssc.1089 /len=871
XM_003131328	gnl|UG|Ssc#S58305059 PREDICTED: Sus scrofa kinesin family member 18B (KIF18B), mRNA /cds=p(1,2580) /gb=XM_003131328 /gi=311267063 /ug=Ssc.1434 /len=3106
AK234149	gnl|UG|Ssc#S35164005 Sus scrofa mRNA, clone:OVR010012H06, expressed in ovary /gb=AK234149 /gi=115555721 /ug=Ssc.2309 /len=1143
AK392781	gnl|UG|Ssc#S59638844 Sus scrofa mRNA, clone: HTMT10099E10, expressed in hypothalamus /gb=AK392781 /gi=371913125 /ug=Ssc.3205 /len=1108
AK343982	gnl|UG|Ssc#S55323499 Sus scrofa mRNA, clone:AMP010097F06, expressed in alveolar macrophages /gb=AK343982 /gi=288781373 /ug=Ssc.4785 /len=2045
DQ067278	gnl|UG|Ssc#S29469955 Sus scrofa CD163 mRNA, complete cds /cds=p(41,3388) /gb=DQ067278 /gi=71849669 /ug=Ssc.5053 /len=3623
AK350559	gnl|UG|Ssc#S55323183 Sus scrofa mRNA, clone:SPL010093C05, expressed in spleen /gb=AK350559 /gi=288781689 /ug=Ssc.5196 /len=2327
NM_001111258	gnl|UG|Ssc#S42149929 Sus scrofa interferon gamma receptor 2 (interferon gamma transducer 1) (IFNGR2), mRNA /cds=p(136,1245) /gb=NM_001111258 /gi=162287024 /ug=Ssc.6113 /len=1844
FS671237	gnl|UG|Ssc#S55284530 FS671237 full-length enriched swine cDNA library, adult hypothalamus Sus scrofa cDNA clone HTMT10099E08 5', mRNA sequence /clone=HTMT10099E08 /clone_end=5' /gb=FS671237 /gi=288282944 /ug=Ssc.6260 /len=688
AK399044	gnl|UG|Ssc#S59637201 Sus scrofa mRNA, clone: OVRM10040D02, expressed in ovary /gb=AK399044 /gi=371916970 /ug=Ssc.6730 /len=1249
AK399939	gnl|UG|Ssc#S59634989 Sus scrofa mRNA, clone: HTMT10099B05, expressed in hypothalamus /gb=AK399939 /gi=371923311 /ug=Ssc.10742 /len=1529
AK397374	gnl|UG|Ssc#S59630796 Sus scrofa mRNA, clone: SKNB10084B03, expressed in skin /gb=AK397374 /gi=371918297 /ug=Ssc.11666 /len=1926
AK236792	gnl|UG|Ssc#S35165939 Sus scrofa mRNA, clone:PBL010005G10, expressed in periphral blood mononuclear cell /gb=AK236792 /gi=115553787 /ug=Ssc.14472 /len=1528
AK235600	gnl|UG|Ssc#S35169718 Sus scrofa mRNA, clone:OVRM10096D11, expressed in ovary /gb=AK235600 /gi=115550121 /ug=Ssc.15484 /len=1921
DQ279926	gnl|UG|Ssc#S29931317 Sus scrofa retinoid X receptor alpha transcript variant 1 (RXRalpha) mRNA, RXRalpha-s allele, partial cds /cds=p(1,1126) /gb=DQ279926 /gi=83638435 /ug=Ssc.15990 /len=1254
BX665598	gnl|UG|Ssc#S17510572 BX665598 Sus Scrofa library (scag) Sus scrofa cDNA clone scag0007.d.06 5prim, mRNA sequence /clone=scag0007.d.06 /clone_end=5' /gb=BX665598 /gi=90233890 /ug=Ssc.16187 /len=880
AK391404	gnl|UG|Ssc#S59639905 Sus scrofa mRNA, clone: DCI010070H05, expressed in dendritic cells (immature) /gb=AK391404 /gi=371911001 /ug=Ssc.16250 /len=1769
AK391574	gnl|UG|Ssc#S59639820 Sus scrofa mRNA, clone: HTMT10002A04, expressed in hypothalamus /gb=AK391574 /gi=371911171 /ug=Ssc.16296 /len=865
CK455133	gnl|UG|Ssc#S18359692 915680 MARC 4PIG Sus scrofa cDNA 5', mRNA sequence /clone_end=5' /gb=CK455133 /gi=40802347 /ug=Ssc.18357 /len=878
AK391325	gnl|UG|Ssc#S59634222 Sus scrofa mRNA, clone: DCI010041H12, expressed in dendritic cells (immature) /gb=AK391325 /gi=371910114 /ug=Ssc.18572 /len=2897
EW502408	gnl|UG|Ssc#S40407801 rplac_16527.y1 pla Sus scrofa cDNA 5', mRNA sequence /clone_end=5' /gb=EW502408 /gi=182750807 /ug=Ssc.18896 /len=639
DQ288285	gnl|UG|Ssc#S29715533 Sus scrofa mucosal addressin cellular adhesion molecule-1 mRNA, complete cds /cds=p(21,1193) /gb=DQ288285 /gi=82754522 /ug=Ssc.18928 /len=1447
FS674691	gnl|UG|Ssc#S55245172 FS674691 full-length enriched swine cDNA library, adult kidney Sus scrofa cDNA clone KDN010053G07 5', mRNA sequence /clone=KDN010053G07 /clone_end=5' /gb=FS674691 /gi=288233661 /ug=Ssc.19611 /len=902
AK392512	gnl|UG|Ssc#S59638978 Sus scrofa mRNA, clone: HTMT10082A05, expressed in hypothalamus /gb=AK392512 /gi=371912855 /ug=Ssc.20101 /len=717
DQ529285	gnl|UG|Ssc#S33578949 Sus scrofa growth arrest and DNA-damage-inducible protein alpha (GADD45A) mRNA, complete cds /cds=p(290,787) /gb=DQ529285 /gi=108795322 /ug=Ssc.20913 /len=1527
AK396618	gnl|UG|Ssc#S59634644 Sus scrofa mRNA, clone: PST010064A04, expressed in prostate /gb=AK396618 /gi=371924001 /ug=Ssc.21656 /len=878
BX671740	gnl|UG|Ssc#S17517171 BX671740 Sus Scrofa library (scac) Sus scrofa cDNA clone scac0032.n.08 3prim, mRNA sequence /clone=scac0032.n.08 /clone_end=3' /gb=BX671740 /gi=90226691 /ug=Ssc.22962 /len=930
CK465204	gnl|UG|Ssc#S18385091 936290 MARC 4PIG Sus scrofa cDNA 3', mRNA sequence /clone_end=3' /gb=CK465204 /gi=40836481 /ug=Ssc.25170 /len=760
AK392631	gnl|UG|Ssc#S59632983 Sus scrofa mRNA, clone: HTMT10091D09, expressed in hypothalamus /gb=AK392631 /gi=371912974 /ug=Ssc.25350 /len=1907
EF591082	gnl|UG|Ssc#S41658117 Sus scrofa a proliferation-inducing ligand (April) mRNA, complete cds /cds=p(256,1011) /gb=EF591082 /gi=156564859 /ug=Ssc.26879 /len=1258
CO938190	gnl|UG|Ssc#S21556967 UMC-pd14con-004-c07 Day 14 conceptus pd14con Sus scrofa cDNA 3', mRNA sequence /clone_end=3' /gb=CO938190 /gi=51304949 /ug=Ssc.27300 /len=341
AK231257	gnl|UG|Ssc#S35172236 Sus scrofa mRNA, clone:ITT010025A10, expressed in intestine /gb=AK231257 /gi=115547599 /ug=Ssc.27649 /len=1591
AK393944	gnl|UG|Ssc#S59636382 Sus scrofa mRNA, clone: LNG010107H08, expressed in lung /gb=AK393944 /gi=371920121 /ug=Ssc.27786 /len=1511
EF624456	gnl|UG|Ssc#S41658116 Sus scrofa tumor necrosis factor-like weak inducer of apoptosis (TWEAK) mRNA, complete cds /cds=p(127,873) /gb=EF624456 /gi=157042561 /ug=Ssc.30397 /len=1327
AK232819	gnl|UG|Ssc#S35167125 Sus scrofa mRNA, clone:LVRM10032H01, expressed in liver /gb=AK232819 /gi=115552614 /ug=Ssc.33224 /len=2471
DY413235	gnl|UG|Ssc#S31109397 1519133 MARC 3PIG Sus scrofa cDNA 3', mRNA sequence /clone_end=3' /gb=DY413235 /gi=87214538 /ug=Ssc.33282 /len=705
DY404620	gnl|UG|Ssc#S31100782 1495969 MARC 3PIG Sus scrofa cDNA 3', mRNA sequence /clone_end=3' /gb=DY404620 /gi=87205923 /ug=Ssc.33510 /len=430
AK391153	gnl|UG|Ssc#S59628378 Sus scrofa mRNA, clone: CLNT10085C11, expressed in colon /gb=AK391153 /gi=371924848 /ug=Ssc.33610 /len=1216
CX057794	gnl|UG|Ssc#S29983318 PDUts2017E08 Porcine testis cDNA library II Sus scrofa cDNA clone PDUts2017E08 5' similar to homologue to ref|NM_052999.2| Homo sapiens chemokine-like factor super family 1 (CKLFSF1), transcript variant 17, mRNA, mRNA sequence /clone=PDUts2017E08 /clone_end=5' /gb=CX057794 /gi=84133936 /ug=Ssc.33859 /len=625
CX057003	gnl|UG|Ssc#S29982527 PDUts2008H04 Porcine testis cDNA library II Sus scrofa cDNA clone PDUts2008H04 5', mRNA sequence /clone=PDUts2008H04 /clone_end=5' /gb=CX057003 /gi=84133145 /ug=Ssc.34731 /len=687
BX925563	gnl|UG|Ssc#S18556912 BX925563 Sus Scrofa library (scan) Sus scrofa cDNA clone scan0021.k.14 5prim, mRNA sequence /clone=scan0021.k.14 /clone_end=5' /gb=BX925563 /gi=90241428 /ug=Ssc.34815 /len=872
CV871831	gnl|UG|Ssc#S29975173 PDUts1095H02 Porcine testis cDNA library I Sus scrofa cDNA clone PDUts1095H02 5' similar to homologue to ref|NM_002756.2| Homo sapiens mitogen-activated protein kinase kinase 3 (MAP2K3), transcript variant A, mRNA, mRNA sequence /clone=PDUts1095H02 /clone_end=5' /gb=CV871831 /gi=84125791 /ug=Ssc.37742 /len=619
CX064071	gnl|UG|Ssc#S29989597 PDUts2085F10 Porcine testis cDNA library II Sus scrofa cDNA clone PDUts2085F10 5', mRNA sequence /clone=PDUts2085F10 /clone_end=5' /gb=CX064071 /gi=84140213 /ug=Ssc.41828 /len=631
FD603469	gnl|UG|Ssc#S50171633 susfleck_LV_13_D08 SUSFLECK Liver Sus scrofa cDNA clone 13_D08, mRNA sequence /clone=13_D08 /gb=FD603469 /gi=220996643 /ug=Ssc.41885 /len=707
AK347582	gnl|UG|Ssc#S55327069 Sus scrofa mRNA, clone:OVR010059H02, expressed in ovary /gb=AK347582 /gi=288576987 /ug=Ssc.42189 /len=3278
GU386349	gnl|UG|Ssc#S55318245 Sus scrofa growth differentiation factor 15 (GDF15) mRNA, complete cds /cds=p(48,974) /gb=GU386349 /gi=289186818 /ug=Ssc.43123 /len=1107
AK238664	gnl|UG|Ssc#S35169440 Sus scrofa mRNA, clone:THY010015B05, expressed in thymus /gb=AK238664 /gi=115550399 /ug=Ssc.44589 /len=1821
AK346411	gnl|UG|Ssc#S55319281 Sus scrofa mRNA, clone:LVRM10169B11, expressed in liver /gb=AK346411 /gi=288785603 /ug=Ssc.44780 /len=2651
DN127757	gnl|UG|Ssc#S23770138 1141784 MARC 4PIG Sus scrofa cDNA 3', mRNA sequence /clone_end=3' /gb=DN127757 /gi=59822036 /ug=Ssc.44993 /len=770
BW973743	gnl|UG|Ssc#S26401753 BW973743 full-length enriched swine cDNA library, adult periphral blood mononuclear cell Sus scrofa cDNA clone PBL010085F09 5', mRNA sequence /clone=PBL010085F09 /clone_end=5' /gb=BW973743 /gi=71960786 /ug=Ssc.45573 /len=833
DY437720	gnl|UG|Ssc#S31133882 1573934 MARC 3PIG Sus scrofa cDNA 5', mRNA sequence /clone_end=5' /gb=DY437720 /gi=87239023 /ug=Ssc.45657 /len=741
AK343821	gnl|UG|Ssc#S55323840 Sus scrofa mRNA, clone:AMP010057A04, expressed in alveolar macrophages /gb=AK343821 /gi=288781032 /ug=Ssc.45919 /len=2015
DY431829	gnl|UG|Ssc#S31127991 1556601 MARC 3PIG Sus scrofa cDNA 3', mRNA sequence /clone_end=3' /gb=DY431829 /gi=87233132 /ug=Ssc.47991 /len=674
AK236708	gnl|UG|Ssc#S35166233 Sus scrofa mRNA, clone:OVRM10218F06, expressed in ovary /gb=AK236708 /gi=115553505 /ug=Ssc.48091 /len=2391
CB287234	gnl|UG|Ssc#S14766474 CMD55_E02_08 UMNMPM3 Sus scrofa cDNA clone PPSUBLIB_40E02 5', mRNA sequence /clone=PPSUBLIB_40E02 /clone_end=5' /gb=CB287234 /gi=28578188 /ug=Ssc.50467 /len=559
DY431798	gnl|UG|Ssc#S31127960 1556566 MARC 3PIG Sus scrofa cDNA 3', mRNA sequence /clone_end=3' /gb=DY431798 /gi=87233101 /ug=Ssc.51006 /len=615
AK394145	gnl|UG|Ssc#S59629748 Sus scrofa mRNA, clone: LVRM10045D03, expressed in liver /gb=AK394145 /gi=371921718 /ug=Ssc.51033 /len=1501
AK344643	gnl|UG|Ssc#S55322240 Sus scrofa mRNA, clone:DCI010092D03, expressed in dendritic cells (immature) /gb=AK344643 /gi=288782632 /ug=Ssc.51251 /len=1560
AK230603	gnl|UG|Ssc#S35167446 Sus scrofa mRNA, clone:AMP010015A12, expressed in alveolar macrophage /gb=AK230603 /gi=115552293 /ug=Ssc.51886 /len=964
BX664787	gnl|UG|Ssc#S17509761 BX664787 Sus Scrofa library (scag) Sus scrofa cDNA clone scag0001.h.02 3prim, mRNA sequence /clone=scag0001.h.02 /clone_end=3' /gb=BX664787 /gi=126026135 /ug=Ssc.52088 /len=899
AK398879	gnl|UG|Ssc#S59632041 Sus scrofa mRNA, clone: ITT010095G12, expressed in intestine /gb=AK398879 /gi=371915021 /ug=Ssc.55821 /len=1661
AK350815	gnl|UG|Ssc#S55322529 Sus scrofa mRNA, clone:TCH010036H09, expressed in trachea /gb=AK350815 /gi=288782343 /ug=Ssc.56755 /len=1867
AB195466	gnl|UG|Ssc#S40784235 Sus scrofa Nod2 mRNA for nucleotide-binding oligomerization domain 2, complete cds /cds=p(739,3780) /gb=AB195466 /gi=156623043 /ug=Ssc.61109 /len=4460
EW249639	gnl|UG|Ssc#S40154732 rhyp06c_k11.y1 hyp Sus scrofa cDNA 5', mRNA sequence /clone_end=5' /gb=EW249639 /gi=182532982 /ug=Ssc.61242 /len=660
BI181265	gnl|UG|Ssc#S6076861 UNL-P-FN-aq-c-12-0-UNL.s1 UNL-P-FN Sus scrofa cDNA clone UNL-P-FN-aq-c-12-0-UNL 3', mRNA sequence /clone=UNL-P-FN-aq-c-12-0-UNL /clone_end=3' /gb=BI181265 /gi=14655674 /ug=Ssc.61501 /len=831
AK344668	gnl|UG|Ssc#S55322215 Sus scrofa mRNA, clone:DCI010101B10, expressed in dendritic cells (immature) /gb=AK344668 /gi=288782657 /ug=Ssc.61724 /len=1468
FS653623	gnl|UG|Ssc#S55238268 FS653623 full-length enriched swine cDNA library, adult back fat Sus scrofa cDNA clone BKFL10082A03 5', mRNA sequence /clone=BKFL10082A03 /clone_end=5' /gb=FS653623 /gi=288232008 /ug=Ssc.61810 /len=689
AK343659	gnl|UG|Ssc#S55324199 Sus scrofa mRNA, clone:AMP010009F04, expressed in alveolar macrophages /gb=AK343659 /gi=288780673 /ug=Ssc.63449 /len=1517
AK397330	gnl|UG|Ssc#S59630818 Sus scrofa mRNA, clone: SKNB10066B08, expressed in skin /gb=AK397330 /gi=371918253 /ug=Ssc.64363 /len=973
EV936743	gnl|UG|Ssc#S39841661 rcje20_k6.y1 cje Sus scrofa cDNA 5', mRNA sequence /clone_end=5' /gb=EV936743 /gi=178505096 /ug=Ssc.65291 /len=487
EW655430	gnl|UG|Ssc#S40568717 rton1202b_l15.y1 ton Sus scrofa cDNA 5', mRNA sequence /clone_end=5' /gb=EW655430 /gi=183133228 /ug=Ssc.69757 /len=411
AK348839	gnl|UG|Ssc#S55325812 Sus scrofa mRNA, clone:PBL010039G08, expressed in peripheral blood mononuclear cells /gb=AK348839 /gi=288779014 /ug=Ssc.69932 /len=1466
EW385712	gnl|UG|Ssc#S40291105 rmed01c_f15.y1 med Sus scrofa cDNA 5', mRNA sequence /clone_end=5' /gb=EW385712 /gi=182818221 /ug=Ssc.70728 /len=543
FJ715471	gnl|UG|Ssc#S50838360 Sus scrofa mucin 12 mRNA, partial cds /cds=p(1,539) /gb=FJ715471 /gi=224923726 /ug=Ssc.74506 /len=539
AK349085	gnl|UG|Ssc#S55325566 Sus scrofa mRNA, clone:PCT010023F08, expressed in placenta /gb=AK349085 /gi=288779260 /ug=Ssc.74551 /len=1649
NM_001163409	gnl|UG|Ssc#S52898474 Sus scrofa angiogenin 4 (ANG4), mRNA /cds=p(1,435) /gb=NM_001163409 /gi=254292362 /ug=Ssc.75393 /len=435
AK343610	gnl|UG|Ssc#S55324248 Sus scrofa mRNA, clone:AMP010001B11, expressed in alveolar macrophages /gb=AK343610 /gi=288780624 /ug=Ssc.76757 /len=2239
CV872108	gnl|UG|Ssc#S29975450 PDUts1099A02 Porcine testis cDNA library I Sus scrofa cDNA clone PDUts1099A02 5' similar to homologue to ref|NM_174638.3| Bos taurus cytochrome P450, subfamily XI B, polypeptide 1 (CYP11B1), mRNA, mRNA sequence /clone=PDUts1099A02 /clone_end=5' /gb=CV872108 /gi=84126068 /ug=Ssc.80848 /len=673
AK345123	gnl|UG|Ssc#S55321564 Sus scrofa mRNA, clone:ITT010064G05, expressed in small intestine /gb=AK345123 /gi=288783308 /ug=Ssc.88125 /len=1071
EW135391	gnl|UG|Ssc#S40040484 reru28c_c1.y1 eru Sus scrofa cDNA 5', mRNA sequence /clone_end=5' /gb=EW135391 /gi=182504182 /ug=Ssc.91200 /len=499
AK390783	gnl|UG|Ssc#S59635693 Sus scrofa mRNA, clone: BKFL10093A05, expressed in backfat /gb=AK390783 /gi=371921709 /ug=Ssc.101625 /len=1794
