# Supplementary material for: Design and development of exome capture sequencing for the domestic pig (Sus scrofa)
Source: BMC Genomics. 2014 Jul 3;15(1):550. doi: 10.1186/1471-2164-15-550 (PMC4099480; doi:10.1186/1471-2164-15-550)
Supplement: Supplementary file 2 — Additional file 2: Table S2: Full statistics for the exome capture results. Full statistics describing the exome sequencing results, including number of reads, gigabases per sample, percentage mapped, percentage on target, percentage duplicates and percentage of bases covered at 1X, 10X, 30X and 40X. (XLSX 25 KB) [file 12864_2014_6242_MOESM2_ESM.xlsx]

## Sheet: Sheet1
Sample	Read Pairs	Gbp	% mapped	% total on target	% mapped on target	% duplicates	1X	10X	30X	40X
01	26827802	5.36556	85.3512	51.2703	60.0699	1.92	95.13	83.55	51.77	35.88
02	26205502	5.2411	86.368	61.1145	70.7606	5.85	96.31	88.47	66.65	53.3
03	33998502	6.7997	90.8824	59.7489	65.7431	3.81	96.86	90.43	72.62	60.58
04	30556687	6.11134	89.9578	62.4706	69.4443	1.74	96.68	89.65	68.43	54.45
05	42527824	8.50556	92.139	63.632	69.0608	1.13	97.17	92.62	81.77	73.6
06	39982732	7.99655	91.3851	60.1664	65.8383	3.3	97	91.49	77.43	67.39
07	36312755	7.26255	91.8573	61.821	67.3012	6.18	96.61	90.63	75.49	64.9
08	36004905	7.20098	90.3945	58.2034	64.3883	2.14	95.83	88.58	71.33	59.98
09	35651566	7.13031	85.1905	54.219	63.6444	2.34	96.04	87.63	66.67	54.1
10	29284836	5.85697	83.6556	60.4289	72.2353	5.66	97.06	91.07	71.04	57.65
11	49134128	9.82683	88.5376	56.4188	63.7229	5.07	97.5	92.93	82.38	74.59
12	26919790	5.38396	90.6757	63.4465	69.9708	1.67	96.86	89.09	63.31	47.78
13	29119706	5.82394	91.9066	62.5043	68.0085	1.26	97.06	91.08	69.6	54.51
14	38604541	7.72091	90.7463	59.9962	66.1142	3	97.11	91.6	77.03	66.52
15	45535638	9.10713	90.4052	61.5154	68.044	7.6	97.3	92.88	82.66	75.01
16	33306818	6.66136	91.0859	60.5113	66.4333	1.91	96.27	89.47	71.68	59.41
17	32017159	6.40343	85.5228	53.6643	62.7485	1.76	96.28	87.39	62	47.37
18	32483454	6.49669	86.0152	61.3925	71.374	6.15	97.16	91.23	75.21	64.45
19	40975156	8.19503	90.6864	58.9762	65.0331	4.32	97.24	92.07	78.39	68.21
20	29864995	5.973	90.5379	62.98	69.5621	2.07	96.99	90.03	67.22	52.73
21	27479148	5.49583	91.3321	62.1077	68.0021	1.38	97.06	90.43	64.77	47.98
22	45491329	9.09827	90.7799	60.8328	67.0113	3.74	97.6	93.05	82.05	73.81
23	42251975	8.4504	90.4914	60.1207	66.438	6.58	97.26	92.27	79.95	70.93
24	39315750	7.86315	89.326	56.4636	63.2107	1.99	96.57	90.41	75.07	64.18
25	37591736	7.51835	83.4069	51.8531	62.1688	2.26	96.73	89.52	68.55	55.05
26	26990811	5.39816	87.6334	63.0041	71.895	5.54	96.85	90.11	70.18	57.2
27	41477428	8.29549	88.6307	59.6233	67.2716	5	97.77	93.35	81.43	72.09
28	22141118	4.42822	90.6585	64.7742	71.4485	1.68	96.99	88.62	55.06	36.19
29	28416543	5.68331	90.803	62.5507	68.8861	1.43	97.37	91.61	69.55	53.64
30	42132168	8.42643	89.8284	59.7027	66.463	2.78	97.58	92.86	80.72	71.4
31	39556909	7.91138	89.8653	62.6512	69.7167	9.48	97.49	92.56	79.5	69.81
32	32235860	6.44717	90.7932	60.0955	66.1894	1.53	96.52	89.7	70.99	58.07
33	37002096	7.40042	85.0711	53.2773	62.6267	2.01	96.86	89.36	68.8	56
34	28782512	5.7565	86.3761	62.4808	72.3358	5.63	97.16	91.17	73.23	60.79
35	28524091	5.70482	90.4511	58.8165	65.0258	4.01	97.06	89.14	63.68	48.72
36	28544806	5.70896	90.6122	64.4605	71.1388	2.34	97.31	90.56	65.77	49.95
37	28742965	5.74859	91.1538	62.6454	68.7249	1.15	97.28	91.42	69.4	53.77
38	46542598	9.30852	88.6904	57.2553	64.5563	3.24	97.64	93.1	81.73	72.96
39	45516315	9.10326	90.5928	61.0018	67.3363	6.69	97.55	93.12	82.5	74.51
40	37230137	7.44603	87.2258	55.368	63.4766	2.16	96.94	90.79	70.47	57.54
41	43873350	8.77467	85.0655	54.4549	64.0153	2.74	96.89	89.96	73.76	63.67
42	31574639	6.31493	87.3297	63.8237	73.0836	6.1	97.18	91.53	76.35	65.78
43	44797834	8.95957	91.1499	61.5949	67.5754	5.22	97.74	93.6	83.63	75.95
44	24284627	4.85693	90.5786	63.5528	70.1632	1.63	96.96	89.08	59.68	42.01
45	30997943	6.19959	91.156	62.8109	68.9048	1.5	97.42	92.16	73.4	59.45
46	38580587	7.71612	91.5063	61.0996	66.7709	2.91	97.29	91.97	78.06	67.85
47	48765259	9.75305	91.4948	62.7058	68.5349	7.98	97.67	93.4	84.27	77.69
48	32812111	6.56242	91.2436	61.1656	67.0355	1.73	96.53	89.88	72.2	59.77
49	53257705	10.6515	92.9684	66.3486	71.3668	3.01	97.44	93.3	85.8	80.75
50	31011910	6.20238	86.2196	59.7061	69.2488	2.63	96.44	85.73	61.45	49.29
51	43989978	8.798	90.2018	61.0683	67.7019	3.65	97.89	93.52	82.09	73.38
52	45730893	9.14618	90.7029	62.095	68.4598	3.51	97.96	93.83	83.21	75.02
53	38576896	7.71538	91.3457	63.7956	69.8397	4.58	97.92	93.46	80.36	70.24
54	49115296	9.82306	90.7066	61.4272	67.7207	4.41	97.99	94.01	84.64	77.6
55	43055161	8.61103	90.3743	60.5176	66.9633	6.09	97.74	92.7	79.34	69.92
56	45444082	9.08882	88.6689	56.9228	64.197	4.94	97.65	92.86	80.5	71.34
57	52404308	10.4809	93.6644	68.6373	73.2801	3.45	97.62	93.79	86.88	82.18
58	26775055	5.35501	85.5125	60.1653	70.3585	3.1	95.99	83.26	55.19	42.05
59	41907516	8.3815	90.9219	63.7932	70.1626	4.8	97.9	93.72	82.85	74.35
60	37203143	7.44063	90.4284	61.7798	68.3191	3.42	97.76	92.67	77	65.43
61	45567996	9.1136	92.5216	65.787	71.1044	4.88	98.07	94.29	85.03	77.88
62	44499334	8.89987	91.5283	63.1892	69.0379	4.8	97.94	93.76	83.12	75.05
63	51120220	10.224	88.2239	52.4465	59.4471	6.11	97.71	92.97	81.07	72.43
64	43707134	8.74143	89.8922	59.3582	66.0326	6.23	97.54	92.42	79.57	70.51
65	56000083	11.2	93.9597	68.0342	72.4079	2.34	97.56	93.77	86.99	82.49
66	28560268	5.71205	86.1135	58.4147	67.8346	2.3	95.58	83	56.43	43.94
67	34756043	6.95121	90.6811	62.4789	68.8996	2.79	97.53	92.51	76.56	64.59
68	41269666	8.25393	89.0697	58.2833	65.4356	2.9	97.58	92.34	77.85	67.31
69	45803312	9.16066	92.1709	65.2979	70.8444	3.99	97.99	94.12	84.81	77.66
70	42354629	8.47093	90.8797	62.0241	68.2486	4.21	97.76	93.26	81.32	72.2
71	40350702	8.07014	89.8206	60.7494	67.6341	4.89	97.64	92.72	79.35	69.48
72	45048516	9.0097	89.5616	56.6125	63.2107	5.23	97.3	91.77	78.4	69.24
73	44230625	8.84613	93.5442	67.6071	72.2729	2.96	97.19	92.61	83.3	76.67
74	22853193	4.57064	84.1274	58.8313	69.9311	2.25	95.36	81.56	48.26	33.21
75	50989546	10.1979	91.4991	63.9969	69.9426	3.69	97.85	94.11	86.18	80.27
76	37815876	7.56318	90.2861	62.2432	68.94	2.69	97.86	93.4	79.34	68.28
77	49865213	9.97304	91.4006	64.9646	71.0768	5.11	97.85	94.02	85.79	79.65
78	39487890	7.89758	89.9698	62.8626	69.8708	3.81	97.81	93.24	80.33	70.46
79	37394232	7.47885	90.752	61.5137	67.7822	6.5	97.33	91.65	75.87	64.9
80	36155439	7.23109	88.1582	57.7203	65.4736	3.95	97.17	91.6	74.74	62.37
81	44077323	8.81546	92.3581	65.1466	70.537	2.46	96.98	92.03	81.5	74.11
82	27110688	5.42214	84.7143	56.8584	67.1178	2.23	94.96	81.42	53.14	40.04
83	40156296	8.03126	88.945	59.8312	67.2677	3.04	97.47	92.56	79.21	69.05
84	35722313	7.14446	89.4399	58.1965	65.0677	2.9	97.06	90.88	72.96	60.37
85	41580668	8.31613	90.2595	61.4782	68.1127	4.18	97.4	92.32	79.4	70.02
86	39804301	7.96086	89.4717	59.3031	66.2813	4.19	97.39	91.92	77.13	66.51
87	35657471	7.13149	88.3665	58.5878	66.3009	5.06	97.05	90.87	72.77	60.26
88	39167811	7.83356	88.0478	55.0667	62.5418	5.01	96.7	89.83	72.6	61.46
89	50584477	10.1169	93.6335	68.0263	72.6516	2.77	96.98	92.53	84.53	79.26
90	30860104	6.17202	85.1401	57.7872	67.873	2.33	95.03	83.33	59.53	47.7
91	44372278	8.87446	91.6205	63.6258	69.4449	4.28	97.26	92.54	82.21	74.74
92	42947427	8.58949	90.4884	60.987	67.3976	3.4	97.19	92.15	80.31	71.52
93	46518518	9.3037	92.3473	63.8847	69.1788	4.3	97.39	92.82	83.1	76.17
94	45554581	9.11092	89.1669	61.8316	69.3437	4.47	97.51	93.09	83	75.29
95	39522513	7.9045	90.3909	60.6557	67.1038	6.78	96.71	90.48	75.78	66.03
96	41024350	8.20487	86.9946	56.4635	64.9047	6.9	96.44	89.63	74.17	64.16
